# Supplementary material for: Aux/IAA11 Is Required for UV-AB Tolerance and Auxin Sensing in Arabidopsis thaliana
Source: Int J Mol Sci. 2022 Nov 2;23(21):13386. doi: 10.3390/ijms232113386 (PMC9655273; doi:10.3390/ijms232113386)
Supplement: Supplementary file 1 [file ijms-23-13386-s001.zip]

Archive with 1 entries (1 files):
- ijms-2000444-supplementary.pdf
